# Supplementary material for: Paradoxical pharmacological dissociations result from drugs that enhance delta oscillations but preserve consciousness
Source: Commun Biol. 2023 Jun 20;6:654. doi: 10.1038/s42003-023-04988-8 (PMC10282051; doi:10.1038/s42003-023-04988-8)
Supplement: Supplementary file 2 — Supplementary Data 1 [file 42003_2023_4988_MOESM2_ESM.csv]

Subject Number	Peak frequency of MEG power increase
1	3.06196508323497
2	8.06708911321368
3	5.49390256890192
4	3.01124782367668
5	3.01124782367668
6	3.74149399033515
7	2.38338505312076
8	4.8877030124488
9	2.86408098938493
10	6.71314103403052
11	2.76998760016533
12	5.77619914220735
13	2.91231957599095
14	5.31341189330086
